# Supplementary material for: Three-Dimensional Printing of Hydrogel as Skin Substitute and Comparative Evaluation of Melanin Production
Source: Bioengineering (Basel). 2025 Mar 9;12(3):270. doi: 10.3390/bioengineering12030270 (PMC11939583; doi:10.3390/bioengineering12030270)
Supplement: Supplementary file 1 [file bioengineering-12-00270-s001.zip]

Archive with 1 entries (1 files):
- bioengineering-3477454-supplementary.pdf
